# Supplementary material for: Development of copy number assays for detection and surveillance of piperaquine resistance associated plasmepsin 2/3 copy number variation in Plasmodium falciparum
Source: Malar J. 2020 May 13;19:181. doi: 10.1186/s12936-020-03249-x (PMC7218657; doi:10.1186/s12936-020-03249-x)
Supplement: Supplementary file 1 — Additional file 1. The additional data table includes plasmepsin 2/3 copy number estimates using the various methods tested in this manuscript (SYBR qPCR, TaqMan qPCR, and breakpoint PCR) compared to whole genome sequencing (WGS) data, when available. Parasite density is listed at time 0 (upon enrollment) when the samples were collected as dried blood spots (DBS) or whole blood (WB), from which gDNA was later extracted. [file 12936_2020_3249_MOESM1_ESM.xlsx]

## Sheet: Sheet1
Random number	Site name	Year	Parsite density (Hour 0)	EXO	Breakpoint	plasmepsin 2/3 copy number				pfmdr1 copy number
						SYBR WB	TaqMan DBS	TaqMan WB	WGS WB	TaqMan
1	Preah Vihear	2013	17980	G	-	3	2	-	-	1
2	Preah Vihear	2013	41616	G	-	3	3	3	3	1
3	Preah Vihear	2013	40777	E	-	1	1	-	1	1
4	Preah Vihear	2013	158621	E	-	1	1	-	-	2
5	Preah Vihear	2013	117647	E	-	1	1	1	-	1
6	Preah Vihear	2013	5811	E	1	1	1	-	-	1
7	Preah Vihear	2013	5592	G	>1	2	2	-	-	1
8	Preah Vihear	2013	35931	E	-	1	1	1	1	1
9	Preah Vihear	2013	30190	E	1	1	1	-	-	1
10	Preah Vihear	2013	33049	G	-	2	2	2	2	1
11	Preah Vihear	2013	43959	E	-	1	1	-	-	1
12	Preah Vihear	2013	27147	E	-	1	1	-	-	1
13	Preah Vihear	2013	18600	E	-	1	1	1	-	1
14	Preah Vihear	2013	13149	E	-	1	1	-	1	1
15	Preah Vihear	2013	1592	E	>1	1	-	-	-	-
16	Preah Vihear	2013	36436	E	-	1	1	1	-	2
17	Preah Vihear	2013	1109	E	1	1	-	-	-	-
18	Preah Vihear	2013	5015	E	1	1	-	-	-	-
19	Preah Vihear	2013	50400	E	-	1	1	1	1	1
20	Preah Vihear	2013	98435	G	>1	2	2	-	-	1
21	Preah Vihear	2013	6712	E	1	1	-	-	-	-
22	Preah Vihear	2013	1545	E	1	1	-	-	-	-
23	Preah Vihear	2012	383	E	1	1	-	-	-	-
24	Preah Vihear	2012	158	E	1	1	-	-	-	-
25	Preah Vihear	2012	657	G	>1	3	-	-	-	-
26	Preah Vihear	2012	33600	E	-	1	1	-	1	1
27	Preah Vihear	2012	5438	E	-	-	-	-	2	-
28	Preah Vihear	2012	1795	E	1	1	-	-	-	-
29	Preah Vihear	2012	5412	G	1	1	-	-	-	-
30	Preah Vihear	2012	42772	E	-	1	2	-	-	1
31	Preah Vihear	2012	8155	E	>1	1	-	-	-	-
32	Preah Vihear	2012	4673	G	-	2	3	-	-	1
33	Preah Vihear	2012	41859	E	>1	3	3	-	-	1
34	Preah Vihear	2012	176	E	-	3	-	-	-	-
35	Preah Vihear	2012	7141	E	-	1	1	-	1	1
36	Preah Vihear	2012	4692	E	1	1	-	-	-	-
37	Preah Vihear	2012	73379	E	1	1	1	-	1	1
38	Preah Vihear	2012	1552	E	1	1	-	-	-	-
39	Preah Vihear	2012	527	E	1	1	-	-	-	-
40	Preah Vihear	2012	9469	E	1	1	-	-	-	-
41	Preah Vihear	2012	2552	G	-	1	-	-	1	-
42	Preah Vihear	2012	351	E	1	1	-	-	-	-
43	Preah Vihear	2012	86792	E	-	1	1	-	1	2
44	Preah Vihear	2012	128000	E	1	1	1	-	-	1
45	Preah Vihear	2012	792	E	1	1	-	-	-	-
46	Preah Vihear	2012	15212	E	-	1	-	-	-	-
47	Preah Vihear	2012	876	E	1	1	-	-	-	-
48	Preah Vihear	2012	142857	E	-	1	1	-	1	1
49	Preah Vihear	2012	1505	E	1	1	-	-	-	-
50	Preah Vihear	2012	800	E	1	1	-	-	-	-
51	Preah Vihear	2012	1497	E	-	1	-	-	-	-
52	Preah Vihear	2012	800	E	1	1	-	-	-	-
53	Preah Vihear	2013	41527	G	-	2	2	2	2	1
54	Ratanakiri	2012	2833	E	1	1	1	-	-	1
55	Ratanakiri	2012	21587	E	-	1	1	-	-	1
56	Ratanakiri	2012	110095	E	1	1	1	-	-	1
57	Ratanakiri	2012	87230	E	-	1	1	-	1	1
58	Ratanakiri	2012	31170	E	-	1	1	-	1	1
59	Ratanakiri	2012	47	E	1	1	-	-	-	-
60	Ratanakiri	2012	142486	E	-	1	1	-	1	1
61	Ratanakiri	2012	507	E	1	1	-	-	-	-
62	Ratanakiri	2012	53640	E	-	1	1	-	-	1
63	Ratanakiri	2012	12504	E	>1	1	1	-	-	1
64	Ratanakiri	2012	12504	E	-	1	1	-	1	1
65	Ratanakiri	2012	1495	E	1	1	-	-	-	-
66	Ratanakiri	2012	9882	E	1	1	1	-	-	1
67	Ratanakiri	2012	3310	E	1	1	1	-	-	1
68	Ratanakiri	2012	8425	E	-	1	1	-	-	1
69	Ratanakiri	2012	2361	E	1	1	1	-	-	1
70	Ratanakiri	2012	31883	E	-	1	1	-	-	1
71	Ratanakiri	2012	549	E	1	1	-	-	-	-
72	Ratanakiri	2012	187	E	1	1	-	-	-	-
73	Ratanakiri	2012	47	E	1	1	-	-	-	-
74	Ratanakiri	2012	829	E	1	1	-	-	-	-
75	Ratanakiri	2012	669	E	1	1	1	-	-	1
76	Ratanakiri	2012	872	E	1	1	1	-	-	1
77	Ratanakiri	2012	72533	E	-	1	1	-	1	1
78	Ratanakiri	2012	5497	E	-	1	1	-	-	1
79	Ratanakiri	2012	54842	E	-	1	1	-	-	1
80	Ratanakiri	2013	9576	E	-	1	1	-	-	1
81	Ratanakiri	2013	502	E	1	1	-	-	-	-
82	Ratanakiri	2013	25518	E	-	1	1	-	1	1
83	Ratanakiri	2013	27917	E	1	1	1	-	-	1
84	Ratanakiri	2013	89600	E	1	1	1	-	-	1
85	Ratanakiri	2013	127	E	1	1	-	-	-	-
86	Ratanakiri	2013	3343	E	1	1	-	-	-	-
87	Ratanakiri	2013	94	E	1	1	-	-	-	-
88	Ratanakiri	2013	6884	E	-	1	1	-	-	1
89	Ratanakiri	2013	2880	E	-	1	-	-	-	-
90	Ratanakiri	2013	9254	E	1	1	1	-	-	1
91	Ratanakiri	2013	88307	E	1	1	1	-	-	1
92	Ratanakiri	2013	36363	E	1	1	1	-	-	1
93	Ratanakiri	2013	4240	E	-	1	1	-	-	1
94	Ratanakiri	2013	600	E	1	1	-	-	-	-
95	Ratanakiri	2013	880	E	1	1	-	-	-	-
96	Ratanakiri	2013	39607	E	-	1	1	-	-	1
97	Ratanakiri	2013	11144	E	1	1	-	-	-	-
98	Ratanakiri	2013	1273	E	1	1	-	-	-	-
99	Ratanakiri	2013	43826	G	-	2	1	2	2	1
100	Ratanakiri	2013	1980	E	1	1	-	-	-	-
101	Ratanakiri	2013	175	E	1	1	-	-	-	-
102	Ratanakiri	2013	161052	E	-	1	1	-	1	1
103	Ratanakiri	2013	24421	E	-	1	1	-	1	1
104	Ratanakiri	2013	2971	E	1	1	1	-	-	1
105	Pursat	2014	68228	-	-	-	3	-	-	1
106	Pursat	2014	448	-	-	-	3	-	-	1
107	Pursat	2015	26513	-	-	-	3	-	-	1
108	Pursat	2014	21418	-	-	-	2	-	-	1
109	Pursat	2014	32217	-	-	-	3	-	-	1
110	Pursat	2014	21140	-	-	-	3	-	-	1
111	Pursat	2014	4233	-	-	-	3	-	-	1
112	Pursat	2014	56179	-	-	-	3	-	-	1
113	Pursat	2014	32000	-	-	-	2	-	-	1
114	Pursat	2014	72727	-	-	-	3	-	-	1
115	Pursat	2014	15192	-	-	-	2	-	-	1
116	Pursat	2014	1408	-	-	-	2	-	-	1
117	Pursat	2014	3960	-	-	-	3	-	-	1
118	Pursat	2014	86957	-	-	-	3	-	-	1
119	Pursat	2014	34483	-	-	-	3	-	-	1
120	Pursat	2014	1520	-	-	-	3	-	-	1
121	Pursat	2014	1278	-	-	-	2	-	-	1
122	Pursat	2014	1238	-	-	-	3	-	-	1
123	Pursat	2014	9454	-	-	-	3	-	-	1
124	Pursat	2014	16200	-	-	-	3	-	-	1
125	Pursat	2014	19707	-	-	-	3	-	-	1
126	Pursat	2014	43137	-	-	-	2	-	-	1
127	Pursat	2014	10000	-	-	-	2	-	-	1
128	Pursat	2014	9094	-	-	-	2	-	-	1
129	Pursat	2014	38461	-	-	-	3	-	-	1
130	Pursat	2014	26315	-	-	-	2	-	-	1
131	Pursat	2014	880	-	-	-	2	-	-	1
132	Pursat	2014	1920	-	-	-	3	-	-	1
133	Pursat	2014	33907	-	-	-	1	-	-	1
134	Pursat	2014	4363	-	-	-	3	-	-	1
135	Pursat	2014	170000	-	-	-	2	-	-	1
136	Pursat	2014	28169	-	-	-	2	-	-	1
137	Pursat	2014	14145	-	-	-	4	-	-	1
138	Pursat	2014	2400	-	-	-	4	-	-	1
139	Pursat	2014	5059	-	-	-	3	-	-	1
140	Pursat	2014	800	-	-	-	4	-	-	1
141	Pursat	2014	61538	-	-	-	1	-	-	1
142	Pursat	2014	51000	-	-	-	3	-	-	1
143	Pursat	2014	10360	-	-	-	1	-	-	1
144	Pursat	2014	18800	-	-	-	3	-	-	1
145	Pursat	2014	44571	-	-	-	2	-	-	1
146	Pursat	2014	6549	-	-	-	3	-	-	1
147	Pursat	2014	1305	-	-	-	3	-	-	1
148	Pursat	2014	8312	-	-	-	3	-	-	1
149	Pursat	2014	7040	-	-	-	3	-	-	1
150	Pursat	2014	22601	-	-	-	3	-	-	1
151	Pursat	2014	7647	-	-	-	3	-	-	1
152	Pursat	2014	21949	-	-	-	3	-	-	1
153	Pursat	2014	23604	-	-	-	3	-	-	1
154	Pursat	2014	35039	-	-	-	3	-	-	1
155	Pursat	2014	15372	-	-	-	1	-	-	1
156	Pursat	2014	29971	-	-	-	3	-	-	1
157	Pursat	2014	6600	-	-	-	3	-	-	1
158	Pursat	2014	6635	-	-	-	2	-	-	1
159	Pursat	2014	4800	-	-	-	3	-	-	1
160	Pursat	2014	7400	-	-	-	3	-	-	1
161	Pursat	2014	6720	-	-	-	4	-	-	1
162	Pursat	2014	18000	-	-	-	3	-	-	1
163	Pursat	2014	134400	-	-	-	2	-	-	1
164	Pursat	2014	100000	-	-	-	3	-	-	1
165	Pursat	2014	133333	-	-	-	2	-	-	1
166	Pursat	2014	5600	-	-	-	3	-	-	1
167	Pursat	2014	9200	-	-	-	3	-	-	1
168	Pursat	2014	35714	-	-	-	3	-	-	1
169	Pursat	2014	3771	-	-	-	3	-	-	1
170	Pursat	2014	46763	-	-	-	3	-	-	1
171	Pursat	2014	5013	-	-	-	2	-	-	1
172	Pursat	2014	9280	-	-	-	3	-	-	1
173	Pursat	2014	8720	-	-	-	3	-	-	1
174	Pursat	2014	1688	-	-	-	1	-	-	1
175	Pursat	2014	857	-	-	-	2	-	-	2
176	Pursat	2014	6831	-	-	-	3	-	-	1
177	Pursat	2014	8588	-	-	-	2	-	-	1
178	Pursat	2014	20400	-	-	-	3	-	-	1
179	Pursat	2014	3168	-	-	-	2	-	-	1
180	Pursat	2014	10800	-	-	-	3	-	-	1
181	Pursat	2014	2976	-	-	-	2	-	-	1
182	Pursat	2014	4837	-	-	-	3	-	-	1
183	Pursat	2014	37311	-	-	-	3	-	-	1
184	Pursat	2014	33109	-	-	-	1	-	-	1
185	Pursat	2014	21052	-	-	-	1	-	-	1
186	Pursat	2014	26133	-	-	-	3	-	-	1
187	Pursat	2014	809	-	-	-	3	-	-	1
188	Pursat	2014	41904	-	-	-	3	-	-	1
189	Pursat	2014	13400	-	-	-	2	-	-	1
190	Pursat	2014	61714	-	-	-	3	-	-	1
191	Pursat	2014	44444	-	-	-	3	-	-	1
192	Pursat	2014	42105	-	-	-	2	-	-	1
193	Pursat	2014	20320	-	-	-	2	-	-	1
194	Pursat	2014	80000	-	-	-	3	-	-	1
195	Pursat	2014	133333	-	-	-	3	-	-	1
196	Pursat	2014	110000	-	-	-	3	-	-	1
197	Pursat	2014	26666	-	-	-	3	-	-	1
198	Pursat	2014	10426	-	-	-	3	-	-	1
199	Pursat	2014	29695	-	-	-	3	-	-	1
200	Pursat	2014	4934	-	-	-	3	-	-	1
201	Pursat	2014	4038	-	-	-	3	-	-	1
202	Pursat	2014	10806	-	-	-	2	-	-	1
203	Pursat	2015	6502	-	-	-	3	-	-	1
204	Pursat	2015	3923	-	-	-	3	-	-	1
205	Pursat	2015	3720	-	-	-	2	-	-	1
206	Pursat	2015	15600	-	-	-	3	-	-	1
207	Pursat	2015	122222	-	-	-	3	-	-	1
208	Pursat	2015	343	-	-	-	3	-	-	1
209	Pursat	2015	158666	-	-	-	3	-	-	1
210	Pursat	2015	7619	-	-	-	3	-	-	1
211	Pursat	2015	7255	-	-	-	3	-	-	1
212	Pursat	2015	336	-	-	-	3	-	-	1
213	Pursat	2015	27586	-	-	-	3	-	-	1
214	Pursat	2015	11800	-	-	-	3	-	-	1
215	Pursat	2015	19113	-	-	-	3	-	-	1
216	Pursat	2015	30561	-	-	-	1	-	-	1
217	Pursat	2015	8547	-	-	-	4	-	-	1
218	Pursat	2015	4588	-	-	-	3	-	-	1
219	Pursat	2015	36992	-	-	-	4	-	-	1
220	Pursat	2015	16400	-	-	-	1	-	-	1
221	Pursat	2015	5240	-	-	-	2	-	-	1
222	Pursat	2015	4259	-	-	-	2	-	-	1
223	Pursat	2015	14970	-	-	-	2	-	-	1
224	Pursat	2015	6000	-	-	-	3	-	-	1
225	Pursat	2015	10400	-	-	-	3	-	-	1
226	Pursat	2015	167	-	-	-	2	-	-	1
227	Pursat	2015	134054	-	-	-	2	-	-	1
228	Pursat	2015	3940	-	-	-	3	-	-	1
229	Pursat	2015	4110	-	-	-	3	-	-	1
230	Pursat	2015	161290	-	-	-	2	-	-	1
231	Pursat	2015	62667	-	-	-	3	-	-	1
232	Pursat	2015	496	-	-	-	3	-	-	1
233	Pursat	2015	769	-	-	-	3	-	-	1
234	Pursat	2015	14130	-	-	-	3	-	-	1
235	Pursat	2015	231	-	-	-	2	-	-	1
236	Pursat	2015	13333	-	-	-	4	-	-	1
237	Pursat	2015	13520	-	-	-	3	-	-	1
238	Preah Vihear	2014	7602	-	-	-	3	-	-	1
239	Preah Vihear	2014	82462	-	-	-	2	-	-	1
240	Preah Vihear	2014	6320	-	-	-	3	-	-	1
241	Preah Vihear	2014	2324	-	-	-	2	-	-	1
242	Preah Vihear	2014	4654	-	-	-	2	-	-	1
243	Preah Vihear	2014	15223	-	-	-	1	-	-	1
244	Preah Vihear	2014	129455	-	-	-	2	-	-	1
245	Preah Vihear	2014	9301	-	-	-	2	-	-	1
246	Preah Vihear	2014	3424	-	-	-	2	-	-	1
247	Preah Vihear	2014	42252	-	-	-	2	-	-	1
248	Preah Vihear	2014	3076	-	-	-	2	-	-	1
249	Preah Vihear	2014	746	-	-	-	3	-	-	1
250	Preah Vihear	2014	1616	-	-	-	3	-	-	1
251	Preah Vihear	2014	8157	-	-	-	2	-	-	1
252	Preah Vihear	2014	4137	-	-	-	2	-	-	1
253	Preah Vihear	2014	6517	-	-	-	3	-	-	1
254	Preah Vihear	2014	37857	-	-	-	2	-	-	1
255	Preah Vihear	2014	6766	-	-	-	2	-	-	1
256	Preah Vihear	2014	10947	-	-	-	2	-	-	1
257	Preah Vihear	2014	55158	-	-	-	2	-	-	1
258	Preah Vihear	2014	6361	-	-	-	2	-	-	1
259	Preah Vihear	2014	6607	-	-	-	2	-	-	1
260	Preah Vihear	2014	13553	-	-	-	4	-	-	1
261	Preah Vihear	2014	6090	-	-	-	3	-	-	1
262	Preah Vihear	2014	5612	-	-	-	3	-	-	1
263	Preah Vihear	2014	9192	-	-	-	2	-	-	1
264	Preah Vihear	2014	11665	-	-	-	3	-	-	1
265	Preah Vihear	2014	13413	-	-	-	3	-	-	1
266	Preah Vihear	2014	25278	-	-	-	3	-	-	1
267	Preah Vihear	2014	686	-	-	-	3	-	-	1
268	Preah Vihear	2014	4293	-	-	-	3	-	-	1
269	Preah Vihear	2014	4338	-	-	-	4	-	-	1
270	Preah Vihear	2014	23360	-	-	-	1	-	-	1
271	Preah Vihear	2014	1635	-	-	-	2	-	-	1
272	Preah Vihear	2014	91636	-	-	-	2	-	-	1
273	Preah Vihear	2014	11383	-	-	-	2	-	-	1
274	Preah Vihear	2014	6946	-	-	-	2	-	-	1
275	Preah Vihear	2014	4880	-	-	-	2	-	-	1
276	Preah Vihear	2014	2837	-	-	-	2	-	-	1
277	Preah Vihear	2014	8427	-	-	-	2	-	-	1
278	Preah Vihear	2014	23692	-	-	-	2	-	-	1
279	Preah Vihear	2014	22065	-	-	-	1	-	-	1
280	Preah Vihear	2014	16880	-	-	-	1	-	-	1
281	Preah Vihear	2014	6493	-	-	-	1	-	-	1
282	Preah Vihear	2014	2127	-	-	-	2	-	-	1
283	Preah Vihear	2014	38370	-	-	-	1	-	-	1
284	Preah Vihear	2014	19526	-	-	-	2	-	-	1
285	Preah Vihear	2014	14640	-	-	-	3	-	-	1
286	Preah Vihear	2014	64831	-	-	-	3	-	-	1
287	Preah Vihear	2014	23232	-	-	-	3	-	-	1
288	Preah Vihear	2014	70193	-	-	-	3	-	-	1
289	Preah Vihear	2014	34496	-	-	-	3	-	-	1
290	Preah Vihear	2014	155294	-	-	-	1	-	-	1
291	Preah Vihear	2014	18107	-	-	-	3	-	-	1
292	Preah Vihear	2015	108293	-	-	-	2	-	-	1
293	Preah Vihear	2015	50233	-	-	-	1	-	-	1
294	Preah Vihear	2015	43613	-	-	-	2	-	-	1
295	Preah Vihear	2015	1632	-	-	-	2	-	-	1
296	Ratanakiri	2014	9773	-	-	-	1	-	-	1
297	Ratanakiri	2014	89422	-	-	-	1	-	-	1
298	Ratanakiri	2014	1285	-	-	-	1	-	-	1
299	Ratanakiri	2014	25000	-	-	-	1	-	-	1
300	Ratanakiri	2014	168333	-	-	-	1	-	-	1
301	Ratanakiri	2014	16096	-	-	-	1	-	-	1
302	Ratanakiri	2014	5148	-	-	-	2	-	-	1
303	Ratanakiri	2014	126200	-	-	-	2	-	-	1
304	Ratanakiri	2014	20635	-	-	-	1	-	-	1
305	Ratanakiri	2014	26933	-	-	-	1	-	-	1
306	Ratanakiri	2014	5742	-	-	-	1	-	-	1
307	Ratanakiri	2014	19566	-	-	-	1	-	-	1
308	Ratanakiri	2014	89422	-	-	-	1	-	-	1
309	Ratanakiri	2014	9852	-	-	-	1	-	-	1
310	Ratanakiri	2014	2285	-	-	-	1	-	-	1
311	Ratanakiri	2014	144000	-	-	-	1	-	-	1
312	Ratanakiri	2014	8735	-	-	-	2	-	-	1
313	Ratanakiri	2014	47247	-	-	-	2	-	-	1
314	Ratanakiri	2014	688	-	-	-	1	-	-	1
315	Ratanakiri	2014	34782	-	-	-	1	-	-	1
316	Ratanakiri	2014	11436	-	-	-	1	-	-	1
317	Ratanakiri	2014	61907	-	-	-	1	-	-	1
318	Ratanakiri	2014	53860	-	-	-	1	-	-	1
319	Ratanakiri	2014	4097	-	-	-	2	-	-	1
320	Ratanakiri	2014	1561	-	-	-	1	-	-	1
321	Ratanakiri	2014	11657	-	-	-	1	-	-	1
322	Ratanakiri	2014	4023	-	-	-	1	-	-	1
323	Ratanakiri	2014	14117	-	-	-	2	-	-	1
324	Ratanakiri	2014	2608	-	-	-	1	-	-	1
325	Ratanakiri	2014	15127	-	-	-	2	-	-	1
326	Ratanakiri	2014	47811	-	-	-	1	-	-	1
327	Ratanakiri	2014	7164	-	-	-	1	-	-	1
328	Ratanakiri	2014	6204	-	-	-	3	-	-	1
329	Ratanakiri	2014	118400	-	-	-	1	-	-	1
330	Ratanakiri	2014	61176	-	-	-	1	-	-	1
331	Ratanakiri	2014	4274	-	-	-	1	-	-	1
332	Ratanakiri	2014	164615	-	-	-	1	-	-	1
333	Ratanakiri	2014	27844	-	-	-	1	-	-	1
334	Ratanakiri	2014	71724	-	-	-	1	-	-	1
335	Ratanakiri	2014	25925	-	-	-	1	-	-	1
336	Ratanakiri	2014	15170	-	-	-	1	-	-	1
337	Ratanakiri	2014	143	-	-	-	1	-	-	1
338	Ratanakiri	2014	64246	-	-	-	1	-	-	1
339	Ratanakiri	2014	4965	-	-	-	1	-	-	1
340	Ratanakiri	2014	20923	-	-	-	1	-	-	1
341	Ratanakiri	2014	120000	-	-	-	1	-	-	1
342	Ratanakiri	2014	60235	-	-	-	1	-	-	1
343	Ratanakiri	2014	7098	-	-	-	1	-	-	1
344	Ratanakiri	2014	150888	-	-	-	1	-	-	1
345	Ratanakiri	2014	11941	-	-	-	1	-	-	1
346	Ratanakiri	2014	109523	-	-	-	1	-	-	1
347	Ratanakiri	2014	132571	-	-	-	1	-	-	1
348	Ratanakiri	2014	1960	-	-	-	1	-	-	-
349	Ratanakiri	2014	22888	-	-	-	1	-	-	1
350	Ratanakiri	2014	31812	-	-	-	1	-	-	1
351	Ratanakiri	2014	42666	-	-	-	1	-	-	1
352	Ratanakiri	2014	34707	-	-	-	1	-	-	1
353	Ratanakiri	2014	3050	-	-	-	2	-	-	1
354	Ratanakiri	2014	7000	-	-	-	1	-	-	1
355	Ratanakiri	2014	13130	-	-	-	1	-	-	1
356	Ratanakiri	2014	1190	-	-	-	1	-	-	1
357	Ratanakiri	2014	3299	-	-	-	1	-	-	1
358	Ratanakiri	2014	4860	-	-	-	1	-	-	1
359	Ratanakiri	2014	52800	-	-	-	1	-	-	1
360	Ratanakiri	2014	12987	-	-	-	1	-	-	1
361	Ratanakiri	2014	6695	-	-	-	1	-	-	1
362	Ratanakiri	2014	7367	-	-	-	1	-	-	1
363	Ratanakiri	2014	2718	-	-	-	1	-	-	1
364	Ratanakiri	2014	30857	-	-	-	1	-	-	1
365	Ratanakiri	2014	7009	-	-	-	2	-	-	1
366	Ratanakiri	2014	42093	-	-	-	1	-	-	1
367	Ratanakiri	2014	167500	-	-	-	1	-	-	1
368	Ratanakiri	2014	97913	-	-	-	1	-	-	1
369	Ratanakiri	2014	25523	-	-	-	1	-	-	1
370	Ratanakiri	2014	5087	-	-	-	2	-	-	1
371	Ratanakiri	2014	5151	-	-	-	1	-	-	1
372	Ratanakiri	2014	4504	-	-	-	3	-	-	1
373	Ratanakiri	2014	2698	-	-	-	2	-	-	1
374	Pursat	2012	55580	G	-	2	2	-	2	1
375	Pursat	2012	102222	E	-	1	1	-	1	1
376	Pursat	2012	42893	E	-	1	1	-	1	1
377	Pursat	2012	22150	E	-	1	1	-	1	1
378	Pursat	2013	29237	G	-	1	1	-	1	1
379	Pursat	2013	3429	G	-	1	-	-	1	-
380	Pursat	2013	140138	E	-	2	2	2	2	1
381	Pursat	2013	5832	G	-	1	1	-	1	1
382	Pursat	2013	139294	E	-	1	1	-	1	2
383	Pursat	2013	160216	G	-	3	3	-	3	1
384	Pursat	2013	35718	G	-	2	3	2	2	1
385	Pursat	2013	6423	G	-	3	3	3	3	1
386	Pursat	2013	11383	G	-	3	3	-	3	1
387	Pursat	2013	13553	G	-	1	1	-	1	1
388	Pursat	2013	49758	G	-	3	3	2	3	1
389	Pursat	2013	47835	E	-	3	4	3	-	1
390	Pursat	2013	20325	G	-	2	2	2	2	1
391	Pursat	2013	10935	G	-	2	2	-	2	1
392	Pursat	2013	67200	G	-	2	2	2	2	1
393	Preah Vihear	2012	16236	E	-	1	-	-	1	-
394	Preah Vihear	2012	52052	G	-	1	1	-	1	1
395	Preah Vihear	2012	63015	E	-	1	1	-	1	1
396	Preah Vihear	2013	118000	E	-	1	1	-	1	1
397	Preah Vihear	2013	164000	E	-	1	1	1	1	1
398	Preah Vihear	2013	171097	G	-	2	2	2	2	1
399	Preah Vihear	2013	50667	G	-	2	2	2	-	1
400	Preah Vihear	2013	58630	E	-	1	1	1	1	1
401	Preah Vihear	2013	11881	G	-	3	-	3	3	-
402	Preah Vihear	2013	32128	E	-	1	1	-	1	1
403	Preah Vihear	2013	11604	E	-	1	-	1	-	-
404	Ratanakiri	2012	10614	E	-	1	1	-	1	1
405	Ratanakiri	2012	37487	E	-	1	1	-	-	1
406	Ratanakiri	2012	30189	E	-	1	1	-	1	1
407	Ratanakiri	2012	56901	E	-	1	1	-	1	1
408	Ratanakiri	2012	49582	E	-	1	1	-	-	1
409	Ratanakiri	2012	36333	E	-	1	1	-	1	1
410	Ratanakiri	2013	72727	E	-	1	1	-	1	1
411	Ratanakiri	2013	30769	E	-	1	1	-	-	1
412	Ratanakiri	2013	56338	E	-	1	1	-	-	1
413	Ratanakiri	2013	95238	E	-	1	1	-	1	1
414	Ratanakiri	2013	22857	E	-	1	1	-	1	1
415	Ratanakiri	2013	211789	E	-	1	1	-	-	1
416	Ratanakiri	2013	267733	E	-	1	1	-	1	1
417	Ratanakiri	2013	181333	E	-	1	1	-	1	1
418	Ratanakiri	2013	51354	E	-	1	1	-	1	1
419	Pursat	2012	24168	G	>1	3	3	-	-	1
420	Pursat	2012	160	E	>1	2	-	-	-	-
421	Pursat	2012	6328	G	-	2	2	-	-	1
422	Pursat	2012	3706	G	-	3	3	-	-	1
423	Pursat	2012	39412	E	1	1	1	-	-	1
424	Pursat	2012	74847	E	-	3	3	-	3	1
425	Pursat	2012	22638	G	-	3	4	-	-	1
426	Pursat	2012	811	E	>1	1	1	-	-	1
427	Pursat	2012	449	G	>1	2	2	-	-	1
428	Pursat	2012	2603	E	-	3	3	-	-	1
429	Pursat	2012	876	G	>1	2	3	-	-	1
430	Pursat	2012	2103	E	>1	3	3	-	-	1
431	Pursat	2012	25374	E	-	2	2	-	2	2
432	Pursat	2012	2312	G	-	2	-	-	-	-
433	Pursat	2012	24434	E	-	4	4	-	3	1
434	Pursat	2012	4644	G	-	2	2	2	2	1
435	Pursat	2012	77333	E	-	1	1	-	1	1
436	Pursat	2012	3520	G	-	3	3	-	-	1
437	Pursat	2012	9952	G	-	2	2	-	2	1
438	Pursat	2012	42061	E	>1	2	2	-	-	1
439	Pursat	2012	10892	G	-	3	3	-	3	1
440	Pursat	2012	935	G	-	2	3	-	-	1
441	Pursat	2012	6440	E	-	1	2	-	-	2
442	Pursat	2012	6184	E	>1	3	2	-	-	1
443	Pursat	2012	543	E	>1	3	-	-	-	-
444	Pursat	2012	15669	E	>1	2	2	-	-	1
445	Pursat	2012	126	-	1	1	-	-	-	-
446	Pursat	2012	12249	E	-	1	1	-	-	1
447	Pursat	2012	108102	G	>1	2	2	-	-	1
448	Pursat	2012	172571	G	-	3	3	-	3	1
449	Pursat	2012	45932	G	-	2	3	-	-	1
450	Pursat	2012	56111	E	-	1	1	-	1	1
451	Pursat	2012	27777	E	-	1	1	-	1	1
452	Pursat	2012	3192	E	-	2	2	-	2	1
453	Pursat	2012	63754	E	-	1	1	-	1	2
454	Pursat	2013	94	E	>1	2	-	-	-	-
455	Pursat	2013	898	E	1	1	-	-	-	-
456	Pursat	2013	23419	G	-	3	1	-	3	1
457	Pursat	2013	957	E	-	3	3	3	3	1
458	Pursat	2013	22448	G	-	2	2	-	2	1
459	Pursat	2013	28267	G	-	3	3	-	3	1
460	Pursat	2013	2615	G	>1	2	3	-	-	1
461	Pursat	2013	1398	E	>1	2	-	-	-	-
462	Pursat	2013	1639	G	>1	2	-	-	-	-
463	Pursat	2013	33587	E	-	1	1	-	-	2
464	Pursat	2013	94	G	>1	2	-	-	-	-
465	Pursat	2013	44473	G	-	2	2	2	2	1
466	Pursat	2013	777	G	>1	3	-	-	-	-
467	Pursat	2013	393600	G	-	2	2	-	1	1
468	Pursat	2013	18447	G	-	3	3	3	3	1
469	Pursat	2013	48552	E	-	3	2	-	-	1
470	Pursat	2013	7882	G	-	3	2	2	-	1
471	Pursat	2013	11488	G	-	1	1	-	1	1
472	Pursat	2013	18258	G	>1	2	2	-	-	1
473	Pursat	2013	4887	G	-	2	2	-	-	1
474	Pursat	2013	724	G	>1	2	-	-	-	-
475	Pursat	2013	1488	G	>1	3	3	-	-	1
476	Pursat	2013	9294	G	-	2	2	2	2	1
477	Pursat	2013	48736	G	-	2	2	2	2	1
478	Pursat	2013	26808	E	-	3	3	-	-	1
479	Pursat	2013	18776	G	-	3	3	-	-	1
480	Pursat	2013	91782	G	-	2	2	2	-	1
481	Pursat	2013	141	E	>1	2	-	-	-	-
482	Pursat	2013	8430	G	>1	3	3	-	-	1
483	Pursat	2013	64516	G	-	2	2	-	-	1
484	Pursat	2013	1756	G	>1	2	2	-	-	1
485	Pursat	2013	13174	E	>1	3	3	-	-	1
486	Pursat	2013	971	G	>1	2	-	-	-	-
487	Pursat	2013	96	G	>1	2	-	-	-	-
488	Pursat	2013	132645	G	-	2	2	-	-	1
489	Pursat	2013	2341	G	>1	2	-	-	-	-
490	Pursat	2013	7283	G	>1	3	3	-	-	1
491	Pursat	2013	1577	G	-	2	2	-	-	1
492	Pursat	2013	9822	E	>1	1	-	-	-	-
493	Pursat	2013	93	G	>1	2	-	-	-	-
494	Pursat	2013	162182	G	-	2	2	2	2	1
495	Pursat	2013	17192	E	-	2	2	-	-	1
496	Pursat	2013	2863	G	>1	3	-	-	-	-
497	Pursat	2013	4038	G	-	2	-	-	-	-
498	Pursat	2013	32	E	>1	2	-	-	-	-
499	Pursat	2013	995	G	>1	2	-	-	-	-
500	Pursat	2013	5729	E	1	1	1	-	-	1
501	Pursat	2013	15078	G	-	2	2	-	-	1
502	Pursat	2013	32	G	>1	1	-	-	-	-
503	Pursat	2013	9972	G	-	1	2	-	-	1
504	Pursat	2013	16384	G	>1	3	3	-	-	1
505	Pursat	2013	867	E	>1	2	-	-	-	-
506	Pursat	2013	6268	G	>1	4	4	-	-	1
507	Pursat	2013	83875	G	-	1	2	-	1	2
508	Pursat	2013	13592	G	-	1	1	-	1	1
509	Pursat	2013	45304	G	-	1	1	-	1	1
